# Supplementary material for: Bioprospection of the trichomonacidal activity of lipid extracts derived from marine macroalgae Gigartina skottsbergii
Source: PLoS One. 2023 May 8;18(5):e0285426. doi: 10.1371/journal.pone.0285426 (PMC10166524; doi:10.1371/journal.pone.0285426)
Supplement: S1 Data — (XLSX) [file pone.0285426.s001.xlsx]

## Sheet: trophozoite count
GFT													GFG												GFC
Controle Negativo	N1	N2	N3			100µg/mL	N1	N2	N3				Controle Negativo	N1	N2	N3			100µg/mL	N1	N2	N3			Controle Negativo	N1	N2	N3			100µg/mL	N1	N2	N3
	50	42	51				18	14	20					42	46	49				0	0	0				59	46	44				21	19	12
	47	52	50				22	18	16					42	51	45				0	0	0				49	54	47				25	12	19
	44	48	49				15	11	17					57	43	40				0	0	0				51	43	44				28	11	15
Média	47	47.3333	50	48.1111		Média	18.3333	14.3333	17.6667				Média	47	46.6667	44.6667	46.1111		Média	0	0	0			Média	53	47.6667	45	48.5556		Média	24.6667	14	15.3333
Metronidazol	N1	N2	N3			50µg/mL	N1	N2	N3				Metronidazol	N1	N2	N3			50µg/mL	N1	N2	N3			Metronidazol	N1	N2	N3			50µg/mL	N1	N2	N3
	0	0	0				28	29	28					0	0	0				11	8	11				0	0	0				37	48	31
	0	0	0				33	31	26					0	0	0				7	14	7				0	0	0				42	37	38
	0	0	0				30	29	24					0	0	0				12	11	5				0	0	0				41	47	36
Média	0	0	0			Média	30.3333	29.6667	26				Média	0	0	0			Média	10	11	7.66667			Média	0	0	0			Média	40	44	35
DMSO	N1	N2	N3			25µg/mL	N1	N2	N3				DMSO	N1	N2	N3			25µg/mL	N1	N2	N3			DMSO	N1	N2	N3			25µg/mL	N1	N2	N3
	40	43	50				30	40	29					40	38	43				22	23	25				40	45	49				50	49	39
	41	52	51				34	36	30					39	44	40				25	22	30				38	42	44				43	47	40
	40	56	49				33	30	39					41	41	52				23	18	27				42	41	43				47	48	39
Média	40.3333	50.3333	50			Média	32.3333	35.3333	32.6667				Média	40	41	45			Média	23.3333	21	27.3333			Média	40	42.6667	45.3333			Média	46.6667	48	39.3333
						12.5µg/mL	N1	N2	N3										12.5µg/mL	N1	N2	N3									12.5µg/mL	N1	N2	N3
							34	49	46											41	38	30										67	67	50
							41	48	40											37	23	35										41	54	42
							41	36	49											35	50	32										54	52	47
						Média	38.6667	44.3333	45										Média	37.6667	37	32.3333									Média	54	57.6667	46.3333
						6.25µg/mL	N1	N2	N3										6.25µg/mL	N1	N2	N3									6.25µg/mL	N1	N2	N3
							56	57	55											38	35	47										58	64	57
							47	51	46											47	38	43										58	54	56
							43	54	50											39	45	42										73	61	65
						Média	48.6667	54	50.3333										Média	41.3333	39.3333	44									Média	63	59.6667	59.3333

## Sheet: cytotoxicity
	GFG VERO cell									GFG HMVII
6.25	12.5	25	50	100	MTZ	CV	control	DMSO		control	DMSO	CV	MTZ	100	50	25	12.5	6.25
0.868	0.801	0.818	0.886	0.821	0.88	0.908	0.804	0.063		0.978	0.042	0.978	1.029	0.768	0.722	0.955	0.905	0.995
0.864	0.853	0.877	0.834	0.915	0.87	0.784	0.844	0.067		0.972	0.031	0.957	0.626	0.743	0.871	0.955	0.94	0.978
0.852	0.869	0.817	0.994	0.805	0.98	0.781	0.805	0.061		0.938	0.039	0.964	0.884	0.685	0.873	0.984	0.973	0.984
0.861333	0.841	0.837333	0.904667	0.847	0.91	0.824333	0.817667	0.0636667		0.962667	0.0373333	0.966333	0.846333	0.732	0.822	0.964667	0.939333	0.985667
	GFC VERO cell									GFC HMVII
6.25	12.5	25	50	100	MTZ	CV	control	DMSO		control	DMSO	CV	MTZ	100	50	25	12.5	6.25
0.911	0.905	0.865	0.929	0.981	1.029	0.978	0.976	0.056		0.878	0.042	0.978	1.029	0.815	0.83	1.03	1.059	1.05
0.963	0.926	0.919	0.947	0.995	0.926	0.957	0.939	0.057		0.972	0.031	0.957	0.626	0.737	0.867	0.979	0.902	1.383
0.919	0.849	0.912	0.805	0.866	0.885	0.964	0.955	0.057		0.938	0.039	0.964	0.884	0.692	0.81	1.137	1.237	1.164
0.931	0.893333	0.898667	0.893667	0.947333	0.946667	0.966333	0.956667	0.0566667		0.929333	0.0373333	0.966333	0.846333	0.748	0.835667	1.04867	1.066	1.199
GFT VERO cell										GFT HMVII
6.25	12.5	25	50	100	MTZ	CV	Controle	DMSO		control	DMSO	CV	MTZ	100	50	25	12.5	6.25
0.936	1.016	0.986	0.901	0.962	1.029	0.978	0.866	0.056		0.878	0.042	0.978	1.029	0.774	0.813	1.066	1.136	1.056
0.978	0.868	0.968	0.914	0.871	0.926	0.957	0.949	0.057		0.972	0.031	0.957	0.626	0.667	0.784	0.939	0.981	0.999
0.996	1.107	0.919	0.945	0.911	0.884	0.964	0.848	0.057		0.938	0.039	0.964	0.884	0.704	0.869	0.963	1.014	0.895
0.97	0.997	0.957667	0.92	0.914667	0.946333	0.966333	0.887667	0.0566667		0.929333	0.0373333	0.966333	0.846333	0.715	0.822	0.989333	1.04367	0.983333

## Sheet: DOCKING
Molecule	RECEPTORS
	CYSTEINE_PROTEASE_TYPE_CATEPSIN	ISOMERASE_TRIOPHOSPHATE	LACTATE_DEHYDROGENASE	METHIONINE_GAMA_LIASE	PROTEASE_OF_CISTEINA_TIPO_PAPAINA	PURINE_NUCLEOSIDEO_PHOSPHORYLASE	THIOREDOXIN_REDUTASE
arachidonic acid	-4.5	-4.4	-6.7	-4.9	-4	-3	-4.8
cis-8,11,14-Eicosatrienoic acid	-4.1	-3.4	-5.5	-4.9	-4.1	-3	-4.2
eicosadienoic acid	-4.1	-2.9	-5.4	-4.4	-3.9	-2.7	-4.5
eicosapentaenoic acid	-4.2	-3.8	-6.6	-5.3	-4.7	-3.1	-5.4
erucic acid	-3.7	-3.7	-5.8	-4.3	-3.6	-2.1	-4.3
EZ-Eicosenoic acid	-3.7	-0.8	-4.5	-4.7	-3.3	-1.8	-4.1
gamma-Linolenic acid	-4.2	-4.6	-6.1	-4.5	-4.1	-2.6	-4.5
heptadecanoic acid	-3	-3.8	-4.6	-3.7	-3.5	-2.1	-4.3
lauric acid	-3.1	-3.7	-4.8	-4	-3.8	-2.6	-4
lignoceric acid	-3.8	-3.3	-5.5	-3.7	-3.5	0	-4.5
linoelaidic acid	-4.1	-4.1	-5.5	-4.6	-3.6	-1.2	-4.2
linoleic acid	-4.1	-3.6	-5.4	-4.3	-4.2	-3	-5.6
linolenic acid	-2.8	-3.6	-5.3	-4.5	-4.4	-2.6	-4.9
myristic acid	-3.4	-2.9	-4.9	-4.7	-3.7	-2.3	-3.7
myristoleic acid	-3.8	-2.9	-5.2	-4.5	-4.6	-3.1	-4.6
nervonic acid	-3.7	-3.7	-5.3	-4.2	-3.5	0	-4.3
oleic acid	-3.9	-3.6	-4.7	-4.5	-3.7	-2.2	-4.4
palmitic acid	-3.6	-3.9	-4.9	-4.3	-3.6	-2.1	-3.8
palmitoleic acid	-3.6	-3.1	-5.5	-4.7	-3.5	-2.7	-4.6
pentadecanoic acid	-3.5	-3.9	-4.7	-3.8	-3.7	-1.4	-4.2
stearic acid	-3.4	0	-5	-4.2	-3.7	0	-5.4

## Sheet: RT-PCR
B-ACTINA		PFORA	ΔCt	MD	ΔΔCt	2-ΔΔCt	média	fold induction	MD		B-ACTINA		HIDRO	ΔCt	MD	ΔΔCt	2-ΔΔCt	MD	fold induction	MD		B-ACTINA		PFORB	ΔCt	MD	ΔΔCt	2-ΔΔCt	MD	fold induction	MD		B-ACTINA		MALICA	ΔCt	MD	ΔΔCt	2-ΔΔCt	MD	fold induction	MD
Control	19.14	25.13	5.99		0.05	0.965936		0.96555			Control	16.04		-16.04		-21.98	4.13656e+06		4.1349e+06			Controle	16.04	18.78	2.74		-3.2	9.18959		9.18591			Control	16.04	21.19	5.15		-0.79	1.72907		1.72838
Control	19.14	25.03	5.89		-0.05	1.03526		1.03485			Control	15.79		-15.79		-21.73	3.47842e+06		3.47703e+06			Controle	15.79	18.5	2.71		-3.23	9.38268		9.37892			Control	15.79	21.37	5.58		-0.36	1.28343		1.28291
Control	19.14	25.08	5.94		0	1		0.9996			Control	15.915		-15.915		-21.855	3.79324e+06		3.79172e+06			Controle	15.915	18.3	2.385		-3.555	11.7533		11.7486			Control	15.915	21.43	5.515		-0.425	1.34257		1.34204
Control							1.0004		1		Control							3.80274e+06		3.80122e+06		Controle							10.1085		10.1045		Control							1.45169		1.45111
Control				5.94							Control				-15.915							Controle				2.61167							Control				5.415
								0											0											0											0
B	24.84	25.01	0.17		-5.77	54.5686		54.5468			C	21.75		-21.75		-27.69	2.16531e+08		2.16445e+08			C	21.75	21.86	0.11		-5.83	56.8859		56.8632			C	21.75	22.13	0.38		-5.56	47.1766		47.1577
B	24.8	25.23	0.43		-5.51	45.5696		45.5514			C	20.95		-20.95		-26.89	1.24365e+08		1.24315e+08			C	20.95	21.17	0.22		-5.72	52.7098		52.6887			C	21.95	22.47	0.52		-5.42	42.8137		42.7965
B	24.82	25.12	0.3		-5.64	49.8665		49.8466			C	21.35		-21.35		-27.29	1.641e+08		1.64034e+08			C	21.35	21.75	0.4		-5.54	46.5271		46.5085			C	21.85	22.01	0.16		-5.78	54.9482		54.9262
																-5.94	61.3929										-5.94	61.3929										-5.94	61.3929
							50.0016									-5.94	61.3929	1.68332e+08									-5.94	61.3929	52.041									-5.94	61.3929	48.3128
				0.3				0	49.9816						-21.35	-5.94			0	1.68265e+08						0.243333	-5.94			0	52.0201						0.353333	-5.94			0	48.2935
C	21.43	23.2	1.77		-4.17	18.0009		17.9937			D	18.19		-18.19		-24.13	1.83592e+07		1.83519e+07			D	18.19	19.49	1.3		-4.64	24.9333		24.9233			D	18.19	22.09	3.9		-2.04	4.11246		4.11081
C	22.34	21.83	-0.51		-6.45	87.4266		87.3916			D	18.05		-18.05		-23.99	1.66613e+07		1.66547e+07			D	18.05	19.64	1.59		-4.35	20.393		20.3848			D	18.05	22.05	4		-1.94	3.83706		3.83552
C	21.885	20.98	-0.905	0.118333	-6.845	114.961		114.915			D	18.12		-18.12	-18.12	-24.06	1.74897e+07		1.74827e+07			D	18.12	20.47	2.35	1.74667	-3.59	12.042		12.0372			D	18.12	21.74	3.62	3.84	-2.32	4.99332		4.99132
							73.4628		73.4334									1.75034e+07		1.74964e+07									19.1227		19.1151									4.31428		4.31255
								0											0											0											0
								0											0											0											0
D	20.34	19.33	-1.01		-6.95	123.64		123.59			E	20.63		-20.63		-26.57	9.96247e+07		9.95848e+07			E	20.63	19.09	-1.54		-7.48	178.527		178.456			E	20.63	28.73	8.1		2.16	0.223756		0.223667
D	20.16	19.33	-0.83		-6.77	109.137		109.094			E	20.29		-20.29		-26.23	7.87076e+07		7.86761e+07			E	20.29	18.63	-1.66		-7.6	194.012		193.934			E	20.29	32.18	11.89		5.95	0.016176		0.0161695
D	20.25	19.33	-0.92	-0.92	-6.86	116.162	116.313	116.116			E	20.46		-20.46		-26.4	8.85507e+07		8.85152e+07			E	20.46	18.17	-2.29		-8.23	300.246		300.126			E	20.46	30.455	9.995		4.055	0.0601622		0.0601381
									116.267											8.89254e+07											224.172											0.0999914
E	38.96	24.93	-14.03		-19.97	1.027e+06		1.02659e+06			F	14.79		-14.79		-20.73	1.73921e+06		1.73851e+06			F	14.79	37.33	22.54		16.6	1.0067e-05		1.0063e-05			F	14.79	17.13	2.34		-3.6	12.1257		12.1209
E	38.96	25.3	-13.66		-19.6	794672		794354			F	14.79		-14.79		-20.73	1.73921e+06		1.73851e+06			F	14.79	34.54	19.75		13.81	6.96267e-05		6.95988e-05			F	14.79	16.93	2.14		-3.8	13.9288		13.9232
E	38.96	24.68	-14.28	-13.99	-20.22	1.22131e+06	1.01433e+06	1.22082e+06	1.01392e+06		F	14.79		-14.79	-14.79	-20.73	1.73921e+06	1.73921e+06	1.73851e+06	1.73851e+06		F	14.79	35.935	21.145	21.145	15.205	2.64752e-05	3.53896e-05	2.64646e-05	3.53755e-05		F	14.79	17.03	2.24	2.24	-3.7	12.996	13.0169	12.9908	13.0116
F	20.39	19.76	-0.63		-6.57	95.0095		94.9715			G	17.73		-17.73		-23.67	1.33469e+07		1.33415e+07			G	17.73		-17.73		-23.67	1.33469e+07		1.33415e+07			G	17.73	17.48	-0.25		-6.19	73.0089		72.9797
F	20.56	20.23	-0.33		-6.27	77.1717		77.1408			G	17.49		-17.49		-23.43	1.13014e+07		1.12969e+07			G	17.49		-17.49		-23.43	1.13014e+07		1.12969e+07			G	17.49	17.07	-0.42		-6.36	82.1393		82.1064
F	20.475	19.995	-0.48	-0.48	-6.42	85.6274	85.9362	85.5931	85.9018		G	17.61		-17.61	-17.61	-23.55	1.22816e+07	1.231e+07	1.22767e+07	1.23051e+07		G	17.61		-17.61	-17.61	-23.55	1.22816e+07	1.231e+07	1.22767e+07	1.23051e+07		G	17.61	17.57	-0.04	-0.236667	-5.98	63.1189	72.7557	63.0936	72.7266
G	19.99	28.04	8.05		2.11	0.231647		0.231554			H	13.56		-13.56		-19.5	741455		741158			H	13.56	18.55	4.99		-0.95	1.93187		1.9311			H	13.56	17.55	3.99		-1.95	3.86375		3.8622
G	18.46	33.48	15.02		9.08	0.00184777		0.00184703			H	13.99		-13.99		-19.93	998913		998514			H	13.99	18.76	4.77		-1.17	2.25012		2.24922			H	13.99	17.54	3.55		-2.39	5.24157		5.23948
G	19.225	30.76	11.535	11.535	5.595	0.0206889	0.0847279	0.0206806	0.084694		H	13.775		-13.775	-13.775	-19.715	860610	866993	860265	866646		H	13.775	19.43	5.655	5.13833	-0.285	1.21841	1.80013	1.21792	1.79941		H	13.775	17.07	3.295	3.61167	-2.645	6.25496	5.12009	6.25245	5.11804
H	17.39	18.38	0.99		-4.95	30.91		30.8976			B	22.01	25.42	3.41		-2.53	5.77572		5.77341	5.77341		B	22.01	25.42	3.41		-2.53	5.77572		5.77341	5.77341		B	22.01	25.55	3.54		-2.4	5.27803		5.27592	5.27592
H	17.21	18.97	1.76		-4.18	18.1261		18.1189			B	21.78	24.6	2.82		-3.12	8.69388		8.6904	7.2319		B	21.78	24.6	2.82		-3.12	8.69388		8.6904	7.2319		B	21.78	25.29	3.51		-2.43	5.38893		5.38678	5.33135
H	17.3	18.675	1.375	1.375	-4.565	23.6702	24.2354	23.6607	24.2257		B	21.895	24.74	2.845	3.025	-3.095	8.54452	7.67137	8.5411	7.6683		B	21.895	24.74	2.845	3.025	-3.095	8.54452	7.67137	8.5411	7.6683		B	21.895	25.69	3.795	3.615	-2.145	4.42292	5.02996	4.42115	5.02795
